# Supplementary material for: Insecticidal Efficacy of Microbial-Mediated Synthesized Copper Nano-Pesticide against Insect Pests and Non-Target Organisms
Source: Int J Environ Res Public Health. 2021 Oct 8;18(19):10536. doi: 10.3390/ijerph181910536 (PMC8508597; doi:10.3390/ijerph181910536)
Supplement: Supplementary file 1 [file ijerph-18-10536-s001.zip]

Archive with 1 entries (1 files):
- ijerph-1292487-supplementary.pdf
